# Supplementary material for: Methyl 4-amino-3-methyl­benzoate
Source: Acta Crystallogr Sect E Struct Rep Online. 2008 Apr 23;64(Pt 5):o886. doi: 10.1107/S1600536808006223 (PMC2961297; doi:10.1107/S1600536808006223)
Supplement: Supplementary file 2 [file e-64-0o886-Isup2.hkl]

# 
# h,k,l, Fc-squared, Fo-squared, sigma(Fo-squared) and status flag 
# 
data_I
_shelx_title ' N in P2(1)/c' 
_shelx_refln_list_code          4 
_shelx_F_calc_maximum      149.29 
_exptl_crystal_F_000       352.00 
_reflns_d_resolution_high  0.8118 
 
loop_ 
 _symmetry_equiv_pos_as_xyz 
 'x, y, z' 
 '-x, y+1/2, -z+1/2' 
 '-x, -y, -z' 
 'x, -y-1/2, z-1/2' 
 
_cell_length_a     7.5670 
_cell_length_b     6.1080 
_cell_length_c    18.1270 
_cell_angle_alpha  90.000 
_cell_angle_beta   98.140 
_cell_angle_gamma  90.000 
 
_shelx_F_squared_multiplier     1.000 
 
loop_ 
 _refln_index_h 
 _refln_index_k 
 _refln_index_l 
 _refln_F_squared_calc 
 _refln_F_squared_meas 
 _refln_F_squared_sigma 
 _refln_observed_status 
   1   0   0      257.03      299.04      2.90 o 
   2   0   0    22288.41    21949.19    183.96 o 
   3   0   0      300.39      295.50      5.08 o 
   4   0   0        1.98        3.15      1.03 o 
   5   0   0        1.83        4.16      1.31 o 
   6   0   0      132.18      182.63      6.30 o 
   7   0   0       15.13       16.58      2.64 o 
   8   0   0        3.85       10.76      3.07 o 
   9   0   0        0.00        0.80      2.23 o 
   1   1   0     4133.20     4114.95     55.75 o 
   2   1   0     1601.44     1601.92      9.59 o 
   3   1   0      651.54      630.66      7.11 o 
   4   1   0      698.30      705.19      8.79 o 
   5   1   0       28.55       26.71      2.27 o 
   6   1   0       32.27       29.08      2.86 o 
   7   1   0        4.87        8.81      2.06 o 
   8   1   0        0.21        2.06      2.06 o 
   9   1   0        0.89        0.98      2.13 o 
   0   2   0      600.40      594.23      6.13 o 
   1   2   0      221.06      224.91      3.71 o 
   2   2   0        3.60        5.81      0.99 o 
   3   2   0      209.11      221.59      4.81 o 
   4   2   0      279.76      241.16      5.80 o 
   5   2   0        3.14        4.03      1.63 o 
   6   2   0       26.11       24.41      2.79 o 
   7   2   0        2.16        0.98      1.85 o 
   8   2   0        4.74        4.18      2.24 o 
   1   3   0     1153.88     1112.53      9.87 o 
   2   3   0       84.33       98.69      3.45 o 
   3   3   0       28.30       31.11      2.22 o 
   4   3   0       28.94       38.97      2.57 o 
   5   3   0       41.91       44.90      3.10 o 
   6   3   0        0.45        1.75      1.75 o 
   7   3   0        3.68        0.20      2.09 o 
   8   3   0        0.14        4.79      1.66 o 
   0   4   0      324.37      376.74      7.33 o 
   1   4   0       11.76       10.19      1.63 o 
   2   4   0      153.40      157.20      4.97 o 
   3   4   0       10.34       13.81      1.94 o 
   4   4   0       25.14       23.03      2.68 o 
   5   4   0        0.56        0.18      1.43 o 
   6   4   0        0.16        0.78      1.74 o 
   7   4   0        0.24        2.25      2.25 o 
   1   5   0        5.89        6.21      1.38 o 
   2   5   0       11.03       11.17      1.88 o 
   3   5   0        9.88        8.60      2.13 o 
   4   5   0       14.75       11.86      2.56 o 
   5   5   0        0.42        0.79      2.00 o 
   6   5   0        1.18        0.00      1.92 o 
   0   6   0        3.55        3.55      2.04 o 
   1   6   0       37.39       36.64      3.40 o 
   2   6   0        2.50        5.02      1.77 o 
   3   6   0       79.22       74.71      4.65 o 
   4   6   0        0.00        1.49      1.93 o 
   5   6   0        4.17        3.93      2.08 o 
   1   7   0       15.07       17.56      2.61 o 
   2   7   0       10.03       12.49      2.89 o 
   3   7   0        4.67        3.70      2.51 o 
  -9   1   1        0.09        1.48      2.10 o 
  -8   1   1       14.88       16.16      3.10 o 
  -7   1   1       22.83       23.13      3.09 o 
  -6   1   1        9.34       11.95      2.17 o 
  -5   1   1      193.14      186.82      5.64 o 
  -4   1   1     2387.39     2388.08     16.16 o 
  -3   1   1      145.90      148.15      3.59 o 
  -2   1   1    14007.75    14054.55    137.61 o 
  -1   1   1       83.47       75.37      1.77 o 
   0   1   1     1953.33     2046.88     51.14 o 
   1   1   1        1.74        1.66      0.55 o 
   2   1   1      979.94      980.96      7.78 o 
   3   1   1      251.05      255.38      4.88 o 
   4   1   1      120.78      132.85      4.37 o 
   5   1   1       74.31       63.08      3.63 o 
   6   1   1        0.14        1.87      1.50 o 
   7   1   1        0.04        0.40      1.94 o 
   8   1   1        3.23        6.43      2.09 o 
   9   1   1        2.03        3.41      2.01 o 
  -8   2   1       19.71       23.94      3.19 o 
  -7   2   1       16.53       18.80      2.55 o 
  -6   2   1      204.49      209.12      6.75 o 
  -5   2   1      375.33      393.26      8.19 o 
  -4   2   1      707.38      751.72      9.59 o 
  -3   2   1     1555.34     1645.41     12.43 o 
  -2   2   1      820.05      852.91      7.90 o 
  -1   2   1      680.69      712.55      6.73 o 
   0   2   1      106.14      105.81      3.68 o 
   1   2   1       94.01       99.13      2.65 o 
   2   2   1      192.64      201.94      4.05 o 
   3   2   1       70.85       67.06      2.92 o 
   4   2   1       68.79       61.51      3.11 o 
   5   2   1        2.02        3.28      1.48 o 
   6   2   1        2.66        0.34      1.80 o 
   7   2   1        3.48        3.59      1.88 o 
   8   2   1        0.23        2.89      1.56 o 
  -8   3   1        6.15        4.70      2.72 o 
  -7   3   1        5.25        3.87      2.11 o 
  -6   3   1       30.03       19.46      3.08 o 
  -5   3   1        0.60        2.26      1.37 o 
  -4   3   1        8.65       13.86      1.66 o 
  -3   3   1       82.19       96.49      3.56 o 
  -2   3   1      114.96      132.78      3.88 o 
  -1   3   1      680.00      729.59      8.27 o 
   0   3   1      871.70      926.72     25.66 o 
   1   3   1      458.40      517.12      7.19 o 
   2   3   1      587.20      569.91      7.96 o 
   3   3   1       42.68       45.01      2.53 o 
   4   3   1        3.39        2.53      1.43 o 
   5   3   1        1.34        2.35      1.48 o 
   6   3   1       37.53       35.28      3.46 o 
   7   3   1        0.33        1.03      1.72 o 
   8   3   1        7.01        2.83      2.69 o 
  -7   4   1        0.56        2.34      2.26 o 
  -6   4   1       13.30       12.74      2.66 o 
  -5   4   1       27.88       27.90      3.09 o 
  -4   4   1       51.38       46.46      3.58 o 
  -3   4   1       99.15      104.45      4.51 o 
  -2   4   1      132.12      145.30      4.75 o 
  -1   4   1        4.45        6.15      1.61 o 
   0   4   1       86.85       98.37      2.72 o 
   1   4   1      191.75      193.26      5.34 o 
   2   4   1        0.02        1.04      1.35 o 
   3   4   1       45.21       38.15      2.65 o 
   4   4   1        2.13        2.40      1.48 o 
   5   4   1       11.01        9.97      2.02 o 
   6   4   1        1.27        1.00      1.96 o 
   7   4   1        7.42        9.08      2.39 o 
  -6   5   1       19.97       14.19      2.89 o 
  -5   5   1       93.99       87.80      5.34 o 
  -4   5   1       47.51       50.67      3.85 o 
  -3   5   1      135.07      107.06      5.04 o 
  -2   5   1       17.58       15.24      2.44 o 
  -1   5   1        3.26        1.45      1.26 o 
   0   5   1        0.27        0.95      1.07 o 
   1   5   1       23.79       28.00      2.82 o 
   2   5   1        4.03        8.69      1.63 o 
   3   5   1        5.72        7.75      1.89 o 
   4   5   1        2.09        0.56      1.81 o 
   5   5   1        0.57        1.81      1.87 o 
   6   5   1        1.44        1.04      2.20 o 
  -5   6   1        2.28        0.25      2.50 o 
  -4   6   1       11.50        8.70      2.59 o 
  -3   6   1        3.37        5.33      2.03 o 
  -2   6   1       57.77       53.47      4.16 o 
  -1   6   1       24.80       24.49      2.82 o 
   0   6   1       62.81       57.27      2.84 o 
   1   6   1       19.05       16.32      2.91 o 
   2   6   1       32.15       32.23      3.46 o 
   3   6   1        8.93       11.54      2.13 o 
   4   6   1        4.27        2.31      2.31 o 
   5   6   1        3.02        0.66      1.91 o 
  -3   7   1        1.57        2.52      2.28 o 
  -2   7   1        0.11        1.72      2.55 o 
  -1   7   1       63.00       59.09      4.65 o 
   0   7   1        1.15        2.89      1.62 o 
   1   7   1       57.07       58.46      4.67 o 
   2   7   1        7.82        8.25      2.44 o 
   3   7   1        1.74        2.10      2.19 o 
  -9   0   2       24.91       30.85      3.54 o 
  -8   0   2        3.27        2.81      2.69 o 
  -7   0   2       56.67       61.33      4.21 o 
  -6   0   2      118.91      126.33      5.46 o 
  -5   0   2       27.20       36.24      2.69 o 
  -4   0   2      277.56      263.65      5.70 o 
  -3   0   2       39.64       56.85      2.25 o 
  -2   0   2      176.01      144.17      2.86 o 
  -1   0   2      938.37      999.13      5.87 o 
   0   0   2       68.80       64.10      0.94 o 
   1   0   2     2578.87     2531.56     44.63 o 
   2   0   2      707.87      693.46      6.77 o 
   3   0   2      559.37      558.31      7.06 o 
   4   0   2       11.05        7.90      1.26 o 
   5   0   2        8.85        4.78      1.91 o 
   6   0   2       91.17       93.60      4.71 o 
   7   0   2        0.24        0.22      1.50 o 
   8   0   2        3.15        3.21      2.03 o 
   9   0   2        2.29        0.78      2.98 o 
  -9   1   2        2.68        0.25      2.22 o 
  -8   1   2       19.16       20.94      3.29 o 
  -7   1   2       15.27       16.04      2.69 o 
  -6   1   2      139.21      168.16      5.92 o 
  -5   1   2        3.77        0.51      1.25 o 
  -4   1   2      954.76      979.85     10.21 o 
  -3   1   2      749.68      681.26      7.34 o 
  -2   1   2     3368.94     3443.05     14.68 o 
  -1   1   2     3174.70     3118.25     51.85 o 
   0   1   2      418.37      381.80      6.10 o 
   1   1   2      717.47      717.95      6.04 o 
   2   1   2      636.47      645.51      6.56 o 
   3   1   2        0.85        1.38      1.01 o 
   4   1   2      331.69      284.49      6.19 o 
   5   1   2       15.25       14.43      1.95 o 
   6   1   2       26.24       22.07      2.74 o 
   7   1   2        9.20       10.67      2.48 o 
   8   1   2        0.83        1.63      2.09 o 
  -8   2   2       24.14       23.16      3.09 o 
  -7   2   2        1.03        2.40      2.14 o 
  -6   2   2      326.49      318.62      8.32 o 
  -5   2   2       30.39       30.33      2.72 o 
  -4   2   2      410.08      359.20      7.05 o 
  -3   2   2      311.03      321.04      5.84 o 
  -2   2   2      299.78      261.99      4.63 o 
  -1   2   2      114.94      124.41      3.00 o 
   0   2   2     1994.25     1962.11     36.26 o 
   1   2   2        6.81        5.10      1.02 o 
   2   2   2      131.76      130.14      3.52 o 
   3   2   2        5.71        7.93      1.32 o 
   4   2   2       18.42       20.50      1.97 o 
   5   2   2        0.22        2.80      1.20 o 
   6   2   2        0.00        0.35      1.66 o 
   7   2   2        0.80        0.39      1.95 o 
   8   2   2        1.29        1.35      1.97 o 
  -8   3   2        0.91        1.66      2.36 o 
  -7   3   2       87.81       88.18      5.22 o 
  -6   3   2        0.33        2.27      1.90 o 
  -5   3   2       66.57       69.83      3.86 o 
  -4   3   2        1.76        0.66      1.53 o 
  -3   3   2       99.04      107.63      3.70 o 
  -2   3   2        6.33        7.60      1.43 o 
  -1   3   2      310.58      367.98      6.17 o 
   0   3   2        4.40        2.90      0.78 o 
   1   3   2        6.13        5.98      1.50 o 
   2   3   2       23.21       19.24      1.81 o 
   3   3   2      123.03      114.95      4.06 o 
   4   3   2        0.55        0.42      1.15 o 
   5   3   2        7.89        9.23      2.01 o 
   6   3   2        6.41        7.98      1.98 o 
   7   3   2        2.39        0.20      2.08 o 
   8   3   2        0.49        0.66      1.57 o 
  -7   4   2       25.11       29.55      3.48 o 
  -6   4   2        1.91        2.98      2.05 o 
  -5   4   2        0.34        2.28      1.53 o 
  -4   4   2        4.07        3.00      1.68 o 
  -3   4   2      215.15      226.81      6.36 o 
  -2   4   2        8.88        8.25      1.86 o 
  -1   4   2      395.97      397.00      7.57 o 
   0   4   2       71.96       69.34      4.99 o 
   1   4   2       87.54       89.13      3.73 o 
   2   4   2        4.82        4.01      1.58 o 
   3   4   2        0.36        3.12      1.06 o 
   4   4   2       23.34       20.72      2.46 o 
   5   4   2        0.27        0.36      2.01 o 
   6   4   2        5.70        8.19      2.19 o 
   7   4   2        0.47        2.34      1.55 o 
  -6   5   2        0.96        2.14      2.28 o 
  -5   5   2       59.78       58.43      4.54 o 
  -4   5   2        1.26        2.82      1.68 o 
  -3   5   2       17.28       13.32      2.32 o 
  -2   5   2        1.94        1.04      1.74 o 
  -1   5   2       15.21       18.56      2.54 o 
   0   5   2        0.72        2.60      1.09 o 
   1   5   2       11.49        7.91      2.04 o 
   2   5   2       10.78       13.83      2.19 o 
   3   5   2        4.07        4.02      1.93 o 
   4   5   2        8.03       11.58      2.31 o 
   5   5   2        4.67        1.64      1.96 o 
   6   5   2        0.95        3.19      1.99 o 
  -5   6   2       11.29        6.66      2.92 o 
  -4   6   2        0.29        2.40      2.40 o 
  -3   6   2        0.96        0.45      2.35 o 
  -2   6   2        1.51        2.77      1.80 o 
  -1   6   2        9.01        8.28      2.31 o 
   0   6   2       15.04       10.86      1.97 o 
   1   6   2        7.06        1.65      2.31 o 
   2   6   2       13.21       13.80      2.64 o 
   3   6   2       16.50       17.21      2.70 o 
   4   6   2        0.91        0.88      2.12 o 
   5   6   2       12.04        9.30      2.54 o 
  -3   7   2       10.17        9.53      2.71 o 
  -2   7   2        0.42        0.97      2.00 o 
  -1   7   2       31.11       24.38      3.88 o 
   0   7   2        1.17        3.65      1.73 o 
   1   7   2        9.51        6.43      2.56 o 
   2   7   2        0.48        1.46      2.21 o 
   3   7   2        0.00        1.88      2.22 o 
  -9   1   3        0.90        0.96      2.11 o 
  -8   1   3        0.60        0.22      1.96 o 
  -7   1   3        0.33        0.39      1.76 o 
  -6   1   3       60.38       77.68      4.11 o 
  -5   1   3        3.18        3.41      1.44 o 
  -4   1   3      393.95      385.31      6.68 o 
  -3   1   3      256.98      238.30      4.64 o 
  -2   1   3       24.02       26.94      1.47 o 
  -1   1   3      694.27      666.51      5.86 o 
   0   1   3     1321.46     1263.92      6.63 o 
   1   1   3      579.61      584.71      5.73 o 
   2   1   3       38.22       38.16      1.87 o 
   3   1   3      192.84      188.25      4.48 o 
   4   1   3       55.98       50.64      2.85 o 
   5   1   3       29.52       37.54      2.73 o 
   6   1   3       11.40       11.75      2.37 o 
   7   1   3        0.01        0.20      1.97 o 
   8   1   3       74.59       87.79      5.44 o 
  -8   2   3        4.11        0.68      2.56 o 
  -7   2   3       83.61       79.18      5.16 o 
  -6   2   3      138.15      142.08      5.71 o 
  -5   2   3      660.56      697.50     10.32 o 
  -4   2   3      622.52      605.58      8.68 o 
  -3   2   3      710.67      743.61      8.51 o 
  -2   2   3      180.82      183.85      4.04 o 
  -1   2   3       25.75       24.58      1.51 o 
   0   2   3      296.30      277.32      3.07 o 
   1   2   3      185.12      174.41      3.76 o 
   2   2   3      457.16      423.79      6.53 o 
   3   2   3       56.36       54.04      2.79 o 
   4   2   3       55.70       47.01      2.88 o 
   5   2   3       77.32       84.31      4.19 o 
   6   2   3        0.01        0.00      1.71 o 
   7   2   3      117.95      129.07      5.92 o 
   8   2   3        0.00        2.16      2.16 o 
  -8   3   3       81.15       81.09      5.15 o 
  -7   3   3        0.06        3.88      1.90 o 
  -6   3   3      130.91      148.68      6.25 o 
  -5   3   3       79.76       85.26      4.31 o 
  -4   3   3        0.12        5.40      1.57 o 
  -3   3   3      126.25      110.28      4.06 o 
  -2   3   3      226.13      207.69      5.11 o 
  -1   3   3        3.16        4.42      1.08 o 
   0   3   3      328.28      304.22      6.62 o 
   1   3   3       17.46       21.08      1.87 o 
   2   3   3       29.97       34.39      2.33 o 
   3   3   3       11.83       10.72      1.70 o 
   4   3   3        1.89        0.87      1.29 o 
   5   3   3        0.54        1.17      1.53 o 
   6   3   3        1.64        3.04      1.58 o 
   7   3   3        0.03        0.40      1.96 o 
   8   3   3        0.47        1.76      1.92 o 
  -7   4   3       27.82       33.09      3.60 o 
  -6   4   3       25.71       23.71      3.24 o 
  -5   4   3        0.43        3.43      1.56 o 
  -4   4   3       10.47       11.63      2.12 o 
  -3   4   3        5.78       10.52      1.82 o 
  -2   4   3        0.15        1.52      0.96 o 
  -1   4   3        0.23        1.46      1.38 o 
   0   4   3        9.48        9.53      3.94 o 
   1   4   3        3.39        6.86      1.63 o 
   2   4   3       71.52       69.76      3.52 o 
   3   4   3        0.78        0.00      1.43 o 
   4   4   3       22.11       29.93      2.85 o 
   5   4   3        0.34        2.05      1.64 o 
   6   4   3        4.67        5.69      2.15 o 
   7   4   3        2.81        1.50      2.17 o 
  -6   5   3        0.67        2.16      2.16 o 
  -5   5   3       83.14       78.60      5.19 o 
  -4   5   3       19.06       18.92      2.75 o 
  -3   5   3       82.80       77.65      4.37 o 
  -2   5   3       91.24       89.07      4.35 o 
  -1   5   3       33.39       31.48      2.93 o 
   0   5   3       22.27       19.07      1.83 o 
   1   5   3       40.47       35.54      3.08 o 
   2   5   3        7.93        5.75      2.09 o 
   3   5   3       20.73       19.37      2.72 o 
   4   5   3        5.99        9.70      2.18 o 
   5   5   3        4.48        7.29      1.90 o 
   6   5   3        0.59        1.86      1.86 o 
  -5   6   3        6.30        6.91      2.30 o 
  -4   6   3       30.75       23.59      3.36 o 
  -3   6   3        1.39        2.15      2.15 o 
  -2   6   3        9.48        7.95      2.18 o 
  -1   6   3        0.00        1.28      1.66 o 
   0   6   3        8.73       10.61      1.81 o 
   1   6   3        0.00        1.22      1.73 o 
   2   6   3       19.14       20.38      2.88 o 
   3   6   3        0.46        1.53      1.98 o 
   4   6   3        2.85        0.44      2.06 o 
   5   6   3        1.78        1.77      2.36 o 
  -3   7   3        1.19        0.74      1.89 o 
  -2   7   3        0.36        0.99      1.95 o 
  -1   7   3       12.94       14.31      2.77 o 
   0   7   3        0.27        2.77      1.58 o 
   1   7   3        0.08        0.45      1.72 o 
   2   7   3        0.42        1.19      1.92 o 
  -9   0   4        0.98        0.47      2.20 o 
  -8   0   4      111.45      125.36      5.99 o 
  -7   0   4        1.57        3.64      2.07 o 
  -6   0   4      169.60      189.03      6.14 o 
  -5   0   4        0.03        2.45      1.19 o 
  -4   0   4       27.34       33.03      2.19 o 
  -3   0   4       11.99       13.20      1.33 o 
  -2   0   4     2360.35     2359.49     12.43 o 
  -1   0   4      825.12      781.05      6.41 o 
   0   0   4     1693.86     1725.98     10.50 o 
   1   0   4     1900.59     1767.71     10.14 o 
   2   0   4      296.24      278.22      4.73 o 
   3   0   4      472.97      496.82      7.11 o 
   4   0   4      155.34      144.84      4.88 o 
   5   0   4       12.82       14.93      2.15 o 
   6   0   4       44.80       47.60      3.51 o 
   7   0   4        0.60        1.83      1.83 o 
   8   0   4        1.26        0.98      2.66 o 
  -9   1   4       12.67       14.12      2.66 o 
  -8   1   4        0.18        0.44      1.60 o 
  -7   1   4       30.18       37.32      3.60 o 
  -6   1   4       17.18       19.24      2.35 o 
  -5   1   4       16.05       18.10      2.02 o 
  -4   1   4       55.63       48.62      2.69 o 
  -3   1   4        6.75        4.70      1.23 o 
  -2   1   4      126.62      101.39      2.86 o 
  -1   1   4        8.21        5.84      1.03 o 
   0   1   4        2.93        3.83      0.62 o 
   1   1   4        2.35        1.05      1.05 o 
   2   1   4      346.18      327.03      5.34 o 
   3   1   4      137.88      162.80      4.46 o 
   4   1   4       68.13       60.38      3.20 o 
   5   1   4       91.96       94.76      4.38 o 
   6   1   4        2.47        0.55      1.76 o 
   7   1   4        9.77        8.00      2.33 o 
   8   1   4       22.50       28.53      3.38 o 
  -8   2   4        0.90        0.92      2.05 o 
  -7   2   4        4.13        0.19      2.03 o 
  -6   2   4       10.73       11.43      2.17 o 
  -5   2   4       34.88       32.96      2.76 o 
  -4   2   4        4.15        3.34      1.28 o 
  -3   2   4      168.27      136.21      4.11 o 
  -2   2   4       97.24       79.45      2.81 o 
  -1   2   4      444.04      448.71      5.78 o 
   0   2   4      735.19      684.81      4.95 o 
   1   2   4      262.54      243.94      4.57 o 
   2   2   4      206.12      175.00      4.41 o 
   3   2   4        0.06        0.90      1.19 o 
   4   2   4       91.81       92.06      3.98 o 
   5   2   4       50.65       49.13      3.47 o 
   6   2   4      143.74      156.43      6.14 o 
   7   2   4       44.24       54.91      4.05 o 
   8   2   4       14.86       13.49      2.86 o 
  -8   3   4       62.33       62.42      5.15 o 
  -7   3   4       58.84       53.86      4.58 o 
  -6   3   4       69.76       74.09      4.48 o 
  -5   3   4       43.82       48.61      3.46 o 
  -4   3   4        0.88        1.42      1.36 o 
  -3   3   4        1.94        1.09      1.36 o 
  -2   3   4       39.63       43.59      2.60 o 
  -1   3   4        0.31        1.08      1.06 o 
   0   3   4       30.15       32.42      1.44 o 
   1   3   4       85.45       73.40      3.07 o 
   2   3   4       29.82       27.23      2.24 o 
   3   3   4      313.01      317.81      7.07 o 
   4   3   4       30.93       32.73      2.90 o 
   5   3   4      219.41      217.11      7.13 o 
   6   3   4        8.36       10.49      2.42 o 
   7   3   4       23.97       24.37      3.03 o 
   8   3   4        0.06        1.09      1.92 o 
  -7   4   4       29.42       32.90      3.50 o 
  -6   4   4       15.41       18.24      2.58 o 
  -5   4   4       15.54       12.33      2.86 o 
  -4   4   4       92.18       97.06      4.76 o 
  -3   4   4       26.27       27.61      2.51 o 
  -2   4   4       89.74       97.83      4.19 o 
  -1   4   4      114.64      118.02      4.44 o 
   0   4   4       19.07       18.58      1.88 o 
   1   4   4       29.55       29.01      2.33 o 
   2   4   4        1.18        0.15      1.54 o 
   3   4   4       39.15       47.55      3.24 o 
   4   4   4        0.39        2.11      1.62 o 
   5   4   4       58.86       69.96      4.07 o 
   6   4   4        3.75        4.74      1.81 o 
   7   4   4        2.00        0.43      2.13 o 
  -6   5   4        0.55        1.68      2.20 o 
  -5   5   4        3.71        3.56      2.07 o 
  -4   5   4        0.61        0.00      1.69 o 
  -3   5   4        0.02        1.89      1.89 o 
  -2   5   4       30.91       30.80      2.98 o 
  -1   5   4       44.26       45.17      3.47 o 
   0   5   4       69.94       68.24      2.90 o 
   1   5   4       92.51      100.91      4.74 o 
   2   5   4       22.53       22.87      2.65 o 
   3   5   4       13.70       15.81      2.54 o 
   4   5   4        1.73        2.11      2.11 o 
   5   5   4        7.93        7.40      2.14 o 
   6   5   4        3.98        4.34      1.94 o 
  -5   6   4        0.01        0.74      2.03 o 
  -4   6   4        1.93        5.19      1.88 o 
  -3   6   4       16.05       18.00      2.84 o 
  -2   6   4        0.03        0.22      1.86 o 
  -1   6   4        0.50        2.15      2.03 o 
   0   6   4        0.04        1.03      1.56 o 
   1   6   4        9.47        9.73      2.68 o 
   2   6   4        9.30       11.43      2.62 o 
   3   6   4        5.57        8.65      2.27 o 
   4   6   4       18.30       20.43      2.93 o 
   5   6   4       15.68       16.35      2.58 o 
  -3   7   4        4.19        1.50      2.64 o 
  -2   7   4        0.08        3.40      1.82 o 
  -1   7   4       15.42       14.98      2.90 o 
   0   7   4        4.55        1.05      2.09 o 
   1   7   4        0.22        2.39      2.39 o 
   2   7   4       12.56        8.99      2.67 o 
  -9   1   5        0.33        1.66      2.08 o 
  -8   1   5        2.87        3.09      2.37 o 
  -7   1   5        1.91        1.36      2.09 o 
  -6   1   5       10.04       10.58      2.24 o 
  -5   1   5        8.18       10.49      1.82 o 
  -4   1   5       68.01       63.19      3.09 o 
  -3   1   5      528.75      460.41      6.80 o 
  -2   1   5       37.63       32.84      1.84 o 
  -1   1   5     1013.23      930.26      7.62 o 
   0   1   5      408.23      360.80      7.53 o 
   1   1   5       59.82       41.64      1.86 o 
   2   1   5      763.17      789.72      8.25 o 
   3   1   5       21.24       18.82      1.84 o 
   4   1   5        1.47        0.51      1.17 o 
   5   1   5        1.79        3.01      1.71 o 
   6   1   5      117.85      127.65      5.46 o 
   7   1   5       15.79       13.89      3.05 o 
   8   1   5       47.65       51.97      4.52 o 
  -8   2   5        0.01        0.91      1.87 o 
  -7   2   5        0.04        2.24      1.65 o 
  -6   2   5        0.29        0.88      1.75 o 
  -5   2   5       11.79       12.42      2.01 o 
  -4   2   5       40.63       37.03      2.54 o 
  -3   2   5       25.05       19.55      1.90 o 
  -2   2   5       13.38       12.99      1.46 o 
  -1   2   5      203.94      214.68      4.35 o 
   0   2   5      619.48      582.26     10.07 o 
   1   2   5      675.96      730.73      7.88 o 
   2   2   5      649.78      647.94      8.26 o 
   3   2   5       71.09       79.22      3.51 o 
   4   2   5        5.18       10.48      1.54 o 
   5   2   5       29.88       28.95      2.92 o 
   6   2   5       99.76      106.13      5.40 o 
   7   2   5       60.76       69.48      4.64 o 
   8   2   5       60.49       68.45      4.99 o 
  -8   3   5       15.53       19.19      3.08 o 
  -7   3   5       11.82        8.02      2.54 o 
  -6   3   5        8.48       10.44      2.41 o 
  -5   3   5        0.27        0.83      1.54 o 
  -4   3   5       50.54       49.22      3.23 o 
  -3   3   5       66.79       63.75      3.35 o 
  -2   3   5      239.26      244.84      5.72 o 
  -1   3   5        5.41        3.28      1.14 o 
   0   3   5       59.28       50.56      2.80 o 
   1   3   5       75.08       82.30      3.22 o 
   2   3   5      280.41      262.21      6.28 o 
   3   3   5       18.16       22.52      2.41 o 
   4   3   5      552.81      558.52      9.99 o 
   5   3   5       16.30       14.12      2.85 o 
   6   3   5      116.67      120.92      5.89 o 
   7   3   5       13.25       10.92      2.90 o 
  -7   4   5        3.20        5.59      2.28 o 
  -6   4   5        0.02        0.86      1.80 o 
  -5   4   5        5.95       10.31      2.38 o 
  -4   4   5        0.02        1.91      1.59 o 
  -3   4   5       51.72       56.32      3.33 o 
  -2   4   5        0.98        1.75      1.27 o 
  -1   4   5        8.25       11.61      1.89 o 
   0   4   5        2.74        4.58      1.07 o 
   1   4   5      148.48      143.93      4.95 o 
   2   4   5        0.00        0.77      1.68 o 
   3   4   5      331.53      355.24      8.52 o 
   4   4   5       18.80       22.90      2.72 o 
   5   4   5       95.44       97.61      5.23 o 
   6   4   5       28.34       25.22      3.34 o 
   7   4   5        7.09        3.47      2.03 o 
  -6   5   5        0.57        0.47      2.00 o 
  -5   5   5        5.07        9.59      2.32 o 
  -4   5   5        2.95        2.06      1.79 o 
  -3   5   5       14.85       16.35      2.67 o 
  -2   5   5       29.44       25.69      2.68 o 
  -1   5   5       11.32       12.92      2.39 o 
   0   5   5       46.14       46.26      3.43 o 
   1   5   5       16.51       16.04      2.45 o 
   2   5   5        6.85        9.74      2.07 o 
   3   5   5        4.13        2.17      2.03 o 
   4   5   5        0.43        1.23      1.82 o 
   5   5   5       23.97       20.84      3.12 o 
   6   5   5        1.73        4.81      2.13 o 
  -5   6   5        9.05       10.76      2.69 o 
  -4   6   5        3.75        5.64      2.50 o 
  -3   6   5        0.40        0.44      1.72 o 
  -2   6   5       20.86       28.15      2.90 o 
  -1   6   5       33.61       32.89      3.34 o 
   0   6   5       53.79       56.76      3.07 o 
   1   6   5       52.77       46.26      4.31 o 
   2   6   5       36.86       30.41      3.93 o 
   3   6   5        9.32        0.22      3.02 o 
   4   6   5        2.66        1.81      2.75 o 
  -2   7   5        1.86        3.39      1.99 o 
  -1   7   5        2.36        6.96      2.09 o 
   0   7   5        0.12        2.14      1.64 o 
   1   7   5        3.75        9.57      2.56 o 
   2   7   5        0.65        0.48      2.49 o 
  -9   0   6        0.13        0.89      1.74 o 
  -8   0   6        0.80        1.04      1.83 o 
  -7   0   6        3.10        5.55      1.88 o 
  -6   0   6        0.77        0.47      1.43 o 
  -5   0   6       82.13       76.27      3.52 o 
  -4   0   6       10.13        9.73      1.50 o 
  -3   0   6      108.69       95.54      3.03 o 
  -2   0   6      931.65      867.12      8.47 o 
  -1   0   6       32.28       34.76      1.73 o 
   0   0   6     2303.81     2304.41     17.30 o 
   1   0   6       37.49       41.74      1.89 o 
   2   0   6      256.32      302.40      5.43 o 
   3   0   6        0.18        1.00      1.02 o 
   4   0   6     1417.20     1488.52     14.86 o 
   5   0   6       19.24       27.76      2.69 o 
   6   0   6      257.78      269.75      8.29 o 
   7   0   6        3.46        5.81      2.29 o 
   8   0   6        0.07        1.69      1.58 o 
  -9   1   6        1.43        5.41      1.61 o 
  -8   1   6        0.00        0.23      2.16 o 
  -7   1   6        0.08        0.38      1.64 o 
  -6   1   6       18.68       23.32      2.68 o 
  -5   1   6        3.70        5.46      1.65 o 
  -4   1   6       46.47       42.16      2.64 o 
  -3   1   6        5.59        1.13      1.44 o 
  -2   1   6       94.16       97.61      3.16 o 
  -1   1   6        7.35        6.56      0.96 o 
   0   1   6      528.96      518.08      5.82 o 
   1   1   6      230.97      239.80      4.44 o 
   2   1   6      247.31      262.14      5.35 o 
   3   1   6      203.71      207.44      5.44 o 
   4   1   6       12.18       14.35      1.81 o 
   5   1   6       55.74       56.38      3.65 o 
   6   1   6        0.07        1.33      1.64 o 
   7   1   6        1.65        0.42      1.81 o 
   8   1   6        0.43        1.16      2.13 o 
  -8   2   6        0.69        3.82      1.90 o 
  -7   2   6        0.61        2.65      1.82 o 
  -6   2   6        1.56        2.14      1.58 o 
  -5   2   6        5.01        2.13      1.72 o 
  -4   2   6        0.28        0.51      1.15 o 
  -3   2   6      211.96      210.07      5.23 o 
  -2   2   6       46.78       53.81      2.53 o 
  -1   2   6      783.90      784.03      8.14 o 
   0   2   6      353.07      397.11     10.17 o 
   1   2   6      455.65      467.31      6.56 o 
   2   2   6       61.77       72.74      3.12 o 
   3   2   6       54.06       51.79      3.07 o 
   4   2   6       24.78       16.85      2.19 o 
   5   2   6       19.58       19.61      2.64 o 
   6   2   6        3.24        1.16      2.08 o 
   7   2   6       19.51       20.16      3.00 o 
   8   2   6        7.29        8.11      2.70 o 
  -8   3   6        0.01        1.64      2.05 o 
  -7   3   6       14.81       17.59      2.80 o 
  -6   3   6        5.02        5.26      2.21 o 
  -5   3   6       50.45       53.61      3.92 o 
  -4   3   6        6.91        4.76      1.73 o 
  -3   3   6        0.19        0.78      1.43 o 
  -2   3   6      212.18      206.23      5.41 o 
  -1   3   6      223.07      201.08      5.11 o 
   0   3   6       33.41       31.47      1.52 o 
   1   3   6      231.85      248.64      5.73 o 
   2   3   6      369.79      372.90      7.74 o 
   3   3   6       23.81       29.55      2.49 o 
   4   3   6      579.14      587.77     10.57 o 
   5   3   6        0.44        0.74      1.84 o 
   6   3   6      151.60      159.04      6.43 o 
   7   3   6        1.24        0.43      2.27 o 
  -7   4   6        1.67        3.03      2.29 o 
  -6   4   6       11.71       14.50      2.44 o 
  -5   4   6       20.02       20.44      2.83 o 
  -4   4   6       92.93       86.21      4.56 o 
  -3   4   6       23.22       20.71      2.56 o 
  -2   4   6       11.53       12.56      2.33 o 
  -1   4   6        9.60        8.01      1.87 o 
   0   4   6      250.88      237.74      7.84 o 
   1   4   6       92.52       86.51      4.33 o 
   2   4   6      470.68      460.41      9.38 o 
   3   4   6      174.36      177.85      6.33 o 
   4   4   6       44.76       38.10      3.42 o 
   5   4   6       29.23       28.28      3.11 o 
   6   4   6       10.68       12.79      2.51 o 
   7   4   6        2.22        1.96      1.96 o 
  -6   5   6        0.36        0.94      2.47 o 
  -5   5   6        0.69        0.89      2.18 o 
  -4   5   6        8.88        9.98      2.39 o 
  -3   5   6        1.48        2.32      1.72 o 
  -2   5   6       69.56       69.72      4.38 o 
  -1   5   6        0.30        0.54      2.27 o 
   0   5   6      134.86      136.07      4.18 o 
   1   5   6        3.67        3.39      2.12 o 
   2   5   6       74.96       80.19      4.77 o 
   3   5   6        0.03        0.00      1.85 o 
   4   5   6       12.41       12.26      2.52 o 
   5   5   6        1.38        1.74      2.41 o 
   6   5   6        0.26        1.76      1.90 o 
  -5   6   6        0.39        1.69      2.30 o 
  -4   6   6        5.44        4.93      2.66 o 
  -3   6   6       16.92       20.48      3.40 o 
  -2   6   6        9.79        6.13      2.55 o 
  -1   6   6        1.80        4.43      2.06 o 
   0   6   6        0.19        1.53      2.71 o 
   1   6   6      149.23      159.72      6.96 o 
   2   6   6        0.92        7.40      2.36 o 
   3   6   6      327.10      331.12      9.99 o 
   4   6   6        6.16        9.61      2.56 o 
  -2   7   6        4.79        8.26      2.11 o 
  -1   7   6        0.26        1.52      1.74 o 
   0   7   6        0.71        4.81      2.75 o 
   1   7   6        5.20        8.10      2.87 o 
  -9   1   7        0.32        2.09      1.76 o 
  -8   1   7        1.02        0.00      2.01 o 
  -7   1   7        0.32        1.79      1.96 o 
  -6   1   7        0.74        0.51      1.49 o 
  -5   1   7       24.65       23.00      2.25 o 
  -4   1   7       89.77       83.48      3.75 o 
  -3   1   7      421.31      431.55      7.11 o 
  -2   1   7      463.75      471.28      6.38 o 
  -1   1   7      687.76      652.20      7.13 o 
   0   1   7      133.74      135.44      2.42 o 
   1   1   7       15.35        9.97      1.33 o 
   2   1   7     1150.34     1225.56     11.22 o 
   3   1   7       12.18        7.63      1.56 o 
   4   1   7      140.66      150.48      5.18 o 
   5   1   7        6.21        7.64      1.84 o 
   6   1   7        8.50        9.40      1.79 o 
   7   1   7        3.39        3.06      1.72 o 
   8   1   7        4.94        0.92      1.94 o 
  -8   2   7        0.65        0.44      2.03 o 
  -7   2   7       11.58       20.30      2.64 o 
  -6   2   7        2.39        2.70      1.73 o 
  -5   2   7       25.03       30.46      2.63 o 
  -4   2   7       40.42       47.87      2.90 o 
  -3   2   7        0.04        0.89      1.13 o 
  -2   2   7        1.96        3.78      1.10 o 
  -1   2   7       65.28       76.81      2.93 o 
   0   2   7       78.80       73.15      2.05 o 
   1   2   7      186.78      194.64      4.75 o 
   2   2   7        1.01        0.22      1.15 o 
   3   2   7       76.64       80.65      3.78 o 
   4   2   7       15.66       14.90      2.10 o 
   5   2   7       15.67       16.09      2.45 o 
   6   2   7        5.71        3.78      2.03 o 
   7   2   7        1.11        2.38      1.73 o 
  -8   3   7        0.93        0.70      1.92 o 
  -7   3   7        0.07        1.30      1.98 o 
  -6   3   7        7.97        3.13      2.28 o 
  -5   3   7       14.07       16.35      2.44 o 
  -4   3   7        2.81        5.64      1.65 o 
  -3   3   7        4.01        0.00      1.32 o 
  -2   3   7       37.24       54.00      2.99 o 
  -1   3   7       18.52       16.53      1.76 o 
   0   3   7       12.38        8.69      2.49 o 
   1   3   7        1.62        2.20      1.19 o 
   2   3   7      247.59      263.00      6.77 o 
   3   3   7      110.92      103.78      4.59 o 
   4   3   7       65.54       63.45      4.14 o 
   5   3   7      128.31      122.59      5.86 o 
   6   3   7        0.88        1.24      2.02 o 
   7   3   7       16.98       17.68      3.06 o 
  -7   4   7        1.68        0.70      1.74 o 
  -6   4   7        1.00        0.00      2.13 o 
  -5   4   7        7.65        6.93      2.36 o 
  -4   4   7       13.87       12.01      2.74 o 
  -3   4   7       36.30       41.39      3.46 o 
  -2   4   7      194.69      182.70      6.04 o 
  -1   4   7      112.21      108.06      4.74 o 
   0   4   7      568.33      572.69     19.88 o 
   1   4   7      120.04      115.71      5.01 o 
   2   4   7      452.83      423.65      9.45 o 
   3   4   7       34.09       33.03      3.42 o 
   4   4   7       99.12      109.40      5.22 o 
   5   4   7        0.24        3.31      1.87 o 
   6   4   7        6.74        5.18      2.19 o 
  -6   5   7        7.50        7.28      2.71 o 
  -5   5   7        1.74        0.00      2.32 o 
  -4   5   7        9.91        8.95      2.30 o 
  -3   5   7       80.36       77.53      4.70 o 
  -2   5   7      218.65      208.73      7.22 o 
  -1   5   7      853.91      959.66     13.85 o 
   0   5   7      240.88      243.61      5.62 o 
   1   5   7      930.49     1053.85     15.08 o 
   2   5   7       17.55       23.30      2.98 o 
   3   5   7       97.02      100.71      5.32 o 
   4   5   7        3.08        2.80      2.12 o 
   5   5   7        8.67        5.53      2.62 o 
  -5   6   7        8.78        5.99      2.64 o 
  -4   6   7        4.67        4.65      2.51 o 
  -3   6   7       47.07       45.57      3.99 o 
  -2   6   7        0.22        1.76      1.80 o 
  -1   6   7       22.08       22.60      3.06 o 
   0   6   7       42.71       42.77      3.12 o 
   1   6   7       10.99       16.01      3.10 o 
   2   6   7       54.57       55.51      4.33 o 
   3   6   7       32.31       30.35      3.87 o 
   4   6   7       14.28       17.78      3.14 o 
  -2   7   7        3.91        6.06      2.46 o 
  -1   7   7       14.87       15.95      3.05 o 
   0   7   7        1.16        3.19      1.84 o 
   1   7   7       35.25       31.03      4.44 o 
  -9   0   8        0.41        2.04      2.04 o 
  -8   0   8        3.22        3.03      1.95 o 
  -7   0   8       30.42       33.32      2.97 o 
  -6   0   8       11.62       20.67      2.25 o 
  -5   0   8      444.15      455.97      8.47 o 
  -4   0   8      363.25      373.62      7.37 o 
  -3   0   8      756.18      828.01      9.64 o 
  -2   0   8      251.43      285.66      5.53 o 
  -1   0   8       56.92       60.86      2.46 o 
   0   0   8       31.47       31.79      1.35 o 
   1   0   8      613.65      631.01      7.63 o 
   2   0   8        0.46        1.45      0.97 o 
   3   0   8      133.93      156.17      4.87 o 
   4   0   8       10.97        5.34      1.77 o 
   5   0   8        3.48        4.91      1.81 o 
   6   0   8        0.98        1.01      1.91 o 
   7   0   8        0.32        0.90      1.84 o 
   8   0   8        3.66        0.71      1.96 o 
  -8   1   8        0.82        2.17      2.17 o 
  -7   1   8        0.05        0.00      1.70 o 
  -6   1   8       14.07       12.20      2.54 o 
  -5   1   8       24.88       24.62      2.55 o 
  -4   1   8      235.63      223.83      5.91 o 
  -3   1   8      356.38      379.28      6.83 o 
  -2   1   8      329.71      301.39      5.36 o 
  -1   1   8     1196.15     1339.88     10.83 o 
   0   1   8       43.82       41.87      1.53 o 
   1   1   8      678.49      749.50      8.54 o 
   2   1   8      284.17      283.65      6.15 o 
   3   1   8       26.32       29.47      2.55 o 
   4   1   8       39.55       46.86      3.07 o 
   5   1   8        0.88        1.58      1.40 o 
   6   1   8        0.67        2.19      1.95 o 
   7   1   8        1.98        2.41      1.76 o 
   8   1   8        0.50        0.46      1.92 o 
  -8   2   8        2.41        3.80      1.87 o 
  -7   2   8        2.42        1.45      2.03 o 
  -6   2   8        4.57        4.03      1.93 o 
  -5   2   8       20.97       25.47      2.70 o 
  -4   2   8        0.20        1.23      1.27 o 
  -3   2   8       10.38       12.22      1.56 o 
  -2   2   8      652.49      656.34      8.45 o 
  -1   2   8       14.39       15.01      1.56 o 
   0   2   8     2423.72     2615.32     48.39 o 
   1   2   8       61.47       60.80      2.92 o 
   2   2   8      584.24      615.55      9.10 o 
   3   2   8       32.29       33.36      2.68 o 
   4   2   8        0.01        1.13      1.53 o 
   5   2   8        0.03        0.56      1.71 o 
   6   2   8        4.08        7.53      1.74 o 
   7   2   8        1.85        0.66      1.88 o 
  -8   3   8        0.11        2.13      2.13 o 
  -7   3   8       44.82       43.53      4.28 o 
  -6   3   8       14.50       22.39      2.88 o 
  -5   3   8      133.29      133.08      5.69 o 
  -4   3   8       77.78       85.43      4.37 o 
  -3   3   8      133.19      141.49      4.96 o 
  -2   3   8       15.65       15.60      2.13 o 
  -1   3   8        2.79        5.49      1.42 o 
   0   3   8       71.04       68.27      2.37 o 
   1   3   8       36.18       31.41      2.54 o 
   2   3   8       44.87       46.20      2.99 o 
   3   3   8        8.90        5.44      1.75 o 
   4   3   8        7.37        8.93      1.86 o 
   5   3   8        4.13        6.69      2.29 o 
   6   3   8       18.97       27.07      2.89 o 
   7   3   8        7.37        5.50      2.41 o 
  -7   4   8        2.81        1.83      2.41 o 
  -6   4   8       12.54       12.12      2.55 o 
  -5   4   8       97.70      111.05      5.55 o 
  -4   4   8       25.49       24.85      3.24 o 
  -3   4   8      769.51      870.17     12.42 o 
  -2   4   8        5.42        3.72      2.21 o 
  -1   4   8      408.20      403.41      8.63 o 
   0   4   8       37.60       42.29      2.48 o 
   1   4   8       57.91       47.99      3.80 o 
   2   4   8        9.38       10.53      2.15 o 
   3   4   8      267.11      278.36      8.17 o 
   4   4   8       74.46       67.99      4.98 o 
   5   4   8       40.15       40.72      3.81 o 
   6   4   8       10.83       13.59      2.53 o 
  -6   5   8        2.82        6.52      1.85 o 
  -5   5   8        1.86        0.90      1.92 o 
  -4   5   8       12.72       12.92      2.92 o 
  -3   5   8       41.27       49.33      3.88 o 
  -2   5   8       16.38       19.33      2.83 o 
  -1   5   8      286.58      308.66      8.82 o 
   0   5   8       21.36       17.88      2.34 o 
   1   5   8      216.34      237.87      8.21 o 
   2   5   8        9.78       11.11      2.50 o 
   3   5   8       13.42       19.18      2.88 o 
   4   5   8        0.00        1.99      1.69 o 
   5   5   8        0.63        0.45      1.77 o 
  -4   6   8       99.83      100.18      5.96 o 
  -3   6   8      102.39      106.09      5.83 o 
  -2   6   8       72.50       88.23      5.07 o 
  -1   6   8       67.00       73.03      5.15 o 
   0   6   8        7.67       11.17      2.62 o 
   1   6   8        4.20        5.95      2.65 o 
   2   6   8        1.55        6.51      2.33 o 
   3   6   8       19.55        9.73      3.44 o 
  -1   7   8        5.04        7.85      2.64 o 
   0   7   8        3.98        5.64      2.96 o 
  -8   1   9        2.04        6.57      1.86 o 
  -7   1   9       73.19       78.04      4.86 o 
  -6   1   9       18.93       18.50      2.70 o 
  -5   1   9       50.08       63.46      3.70 o 
  -4   1   9       21.34       23.71      2.32 o 
  -3   1   9        1.16        0.12      1.02 o 
  -2   1   9      553.17      614.55      7.92 o 
  -1   1   9        5.03        4.14      1.14 o 
   0   1   9      240.82      227.80      3.58 o 
   1   1   9        0.13        2.63      0.93 o 
   2   1   9       11.72       11.45      1.68 o 
   3   1   9        3.37        5.01      1.67 o 
   4   1   9       17.14       24.19      2.31 o 
   5   1   9        4.23        0.72      1.70 o 
   6   1   9        3.60        5.72      2.05 o 
   7   1   9        0.59        0.43      1.77 o 
  -8   2   9       43.68       51.24      4.30 o 
  -7   2   9        2.92        5.37      2.44 o 
  -6   2   9      122.43      130.89      5.88 o 
  -5   2   9        2.13        1.31      1.75 o 
  -4   2   9        9.37       10.73      1.84 o 
  -3   2   9      117.58      115.89      4.38 o 
  -2   2   9      276.25      261.30      5.86 o 
  -1   2   9      421.56      459.01      7.03 o 
   0   2   9      209.98      202.19      4.21 o 
   1   2   9       49.01       44.27      2.80 o 
   2   2   9        8.01        7.17      1.66 o 
   3   2   9       22.20       25.94      2.70 o 
   4   2   9       42.04       46.13      3.44 o 
   5   2   9       28.42       21.83      3.27 o 
   6   2   9        2.18        2.49      2.16 o 
   7   2   9        3.95        3.53      2.21 o 
  -8   3   9        0.80        3.19      1.87 o 
  -7   3   9       53.15       60.39      4.64 o 
  -6   3   9        4.09        5.00      2.36 o 
  -5   3   9      303.92      351.13      8.84 o 
  -4   3   9      210.86      222.89      6.92 o 
  -3   3   9      217.11      228.89      6.39 o 
  -2   3   9      452.24      487.36      8.22 o 
  -1   3   9       19.45       23.80      2.19 o 
   0   3   9       24.96       21.56      1.84 o 
   1   3   9      191.36      203.41      5.91 o 
   2   3   9       78.54       77.26      4.11 o 
   3   3   9       41.49       46.22      3.42 o 
   4   3   9       23.94       27.21      2.96 o 
   5   3   9        1.78        2.24      1.91 o 
   6   3   9        0.30        2.37      2.37 o 
   7   3   9        2.95        1.09      2.16 o 
  -7   4   9       13.77       14.79      2.85 o 
  -6   4   9        0.78        3.89      1.59 o 
  -5   4   9       70.63       86.08      4.98 o 
  -4   4   9      100.83      105.91      4.98 o 
  -3   4   9      185.38        2.55      2.25 o 
  -2   4   9      268.18      271.50      7.34 o 
  -1   4   9      143.50      169.37      5.98 o 
   0   4   9       71.30       82.46     12.02 o 
   1   4   9       15.57       18.12      2.51 o 
   2   4   9        7.56        5.54      2.18 o 
   3   4   9        0.41        0.20      2.12 o 
   4   4   9       17.42       21.78      2.93 o 
   5   4   9        0.05        2.82      1.78 o 
   6   4   9        1.78        0.44      1.94 o 
  -6   5   9        9.63       16.80      2.89 o 
  -5   5   9       22.13       19.62      3.32 o 
  -4   5   9        0.02        2.93      1.78 o 
  -3   5   9       13.24       11.31      2.73 o 
  -2   5   9        5.08        8.32      2.29 o 
  -1   5   9      209.90      210.96      7.42 o 
   0   5   9      118.04      135.19      8.83 o 
   1   5   9      120.50      125.59      6.15 o 
   2   5   9      135.33      154.53      6.60 o 
   3   5   9        3.14        2.23      1.95 o 
   4   5   9       10.53       10.24      2.46 o 
   5   5   9        0.00        1.82      1.97 o 
  -4   6   9       11.83       16.00      2.66 o 
  -3   6   9       10.16       13.45      2.69 o 
  -2   6   9       64.75       58.53      4.50 o 
  -1   6   9        6.15        6.89      2.64 o 
   0   6   9       64.83       63.58      4.89 o 
   1   6   9        0.51        0.76      2.48 o 
   2   6   9        5.12        6.76      2.63 o 
   3   6   9        0.48        1.47      2.31 o 
  -8   0  10        3.57        1.19      1.47 o 
  -7   0  10        0.01        0.94      1.51 o 
  -6   0  10      186.90      203.16      6.44 o 
  -5   0  10        1.84        1.35      1.35 o 
  -4   0  10      706.82      726.99     10.59 o 
  -3   0  10       50.77       51.57      2.97 o 
  -2   0  10      290.18      316.67      6.45 o 
  -1   0  10       47.90       50.22      2.73 o 
   0   0  10       22.64       28.70      2.58 o 
   1   0  10      155.13      145.72      4.47 o 
   2   0  10       34.51       41.92      2.53 o 
   3   0  10      165.18      151.53      5.24 o 
   4   0  10        1.92        1.77      1.82 o 
   5   0  10        5.58        1.48      1.72 o 
   6   0  10       15.68       11.59      2.54 o 
   7   0  10       13.10       22.44      3.09 o 
  -8   1  10        2.66        3.93      2.29 o 
  -7   1  10        9.19       14.38      2.58 o 
  -6   1  10        0.64        2.04      2.04 o 
  -5   1  10       12.46       12.22      2.10 o 
  -4   1  10        0.04        0.98      1.21 o 
  -3   1  10        7.38        7.18      1.41 o 
  -2   1  10       64.37       46.91      2.69 o 
  -1   1  10       13.55       11.27      1.41 o 
   0   1  10       75.14       68.78      2.32 o 
   1   1  10        8.59        0.22      0.97 o 
   2   1  10        0.03        0.50      1.03 o 
   3   1  10       40.51       40.89      2.98 o 
   4   1  10        8.98       10.45      1.88 o 
   5   1  10        8.95       14.69      2.26 o 
   6   1  10        0.01        0.40      1.68 o 
   7   1  10        0.94        0.43      1.69 o 
  -8   2  10        3.17        3.99      2.36 o 
  -7   2  10       77.87      102.62      5.57 o 
  -6   2  10        3.49        0.76      1.76 o 
  -5   2  10       85.95        1.61      1.61 o 
  -4   2  10       31.74       34.89      2.86 o 
  -3   2  10        5.66        6.17      1.33 o 
  -2   2  10        5.14        5.50      1.17 o 
  -1   2  10      152.56      138.78      4.51 o 
   0   2  10        2.52        0.69      0.83 o 
   1   2  10       64.60       55.25      3.15 o 
   2   2  10       34.14       33.08      2.55 o 
   3   2  10        0.05        0.78      1.39 o 
   4   2  10        3.11        3.02      1.73 o 
   5   2  10        0.00        0.39      1.84 o 
   6   2  10        3.03        2.13      1.99 o 
   7   2  10        1.58        3.77      1.70 o 
  -7   3  10        7.12       12.54      2.46 o 
  -6   3  10      124.80      147.87      6.40 o 
  -5   3  10       46.16       57.03      3.77 o 
  -4   3  10      401.56      433.20      9.45 o 
  -3   3  10       17.98       16.93      2.21 o 
  -2   3  10      184.05      195.27      5.86 o 
  -1   3  10        4.95        0.96      1.71 o 
   0   3  10        1.12        0.30      0.92 o 
   1   3  10       13.28       13.65      2.08 o 
   2   3  10       37.68       43.34      3.20 o 
   3   3  10        0.33        1.72      1.72 o 
   4   3  10       24.94       28.21      3.06 o 
   5   3  10        1.26        1.04      1.84 o 
   6   3  10       30.09       34.38      3.27 o 
  -7   4  10        1.68        2.48      2.13 o 
  -6   4  10       23.40       30.33      3.23 o 
  -5   4  10        5.65        4.42      2.29 o 
  -4   4  10        3.40        2.79      2.21 o 
  -3   4  10       16.14        1.57      1.91 o 
  -2   4  10       70.05       68.60      4.04 o 
  -1   4  10        0.56        4.70      1.68 o 
   0   4  10      171.20      180.35      4.54 o 
   1   4  10        4.30        2.60      2.15 o 
   2   4  10       58.66       64.49      4.31 o 
   3   4  10       28.69       30.97      3.57 o 
   4   4  10        5.85        9.45      2.37 o 
   5   4  10        7.30        7.13      2.27 o 
   6   4  10        0.73        1.11      1.89 o 
  -6   5  10        8.27       10.87      2.82 o 
  -5   5  10        0.66        1.54      2.23 o 
  -4   5  10        4.89        3.35      1.95 o 
  -3   5  10        3.63        0.20      1.75 o 
  -2   5  10        5.60        8.57      2.20 o 
  -1   5  10       17.31       15.66      2.94 o 
   0   5  10       22.87       25.53      2.46 o 
   1   5  10       27.96       31.73      3.78 o 
   2   5  10        4.18       13.54      2.55 o 
   3   5  10        4.33        5.10      1.94 o 
   4   5  10        1.57        1.16      2.13 o 
  -4   6  10        0.41        1.12      2.09 o 
  -3   6  10      118.27      119.76      6.54 o 
  -2   6  10       21.51       22.29      3.10 o 
  -1   6  10       14.15       19.02      3.11 o 
   0   6  10       17.78       21.31      3.74 o 
   1   6  10       10.82       18.57      2.88 o 
   2   6  10        0.16        0.27      2.54 o 
   3   6  10        5.14        2.52      2.37 o 
  -8   1  11       43.64       47.69      4.57 o 
  -7   1  11       10.93       13.67      2.69 o 
  -6   1  11       78.64       85.37      4.72 o 
  -5   1  11       50.94       51.90      3.47 o 
  -4   1  11        9.14        8.76      1.77 o 
  -3   1  11      132.81      137.21      4.68 o 
  -2   1  11        2.92        1.17      1.17 o 
  -1   1  11       14.34       11.84      1.71 o 
   0   1  11       40.79       44.46      1.94 o 
   1   1  11      166.98      166.47      4.97 o 
   2   1  11        0.14        0.14      1.22 o 
   3   1  11        9.65       10.76      1.90 o 
   4   1  11       25.47       20.53      2.58 o 
   5   1  11       20.48       21.58      2.87 o 
   6   1  11        3.56        4.64      2.23 o 
   7   1  11        9.75       11.70      2.59 o 
  -8   2  11       47.64       53.45      4.64 o 
  -7   2  11       76.46        0.21      2.08 o 
  -6   2  11       35.13        2.26      2.26 o 
  -5   2  11       27.55       28.61      2.71 o 
  -4   2  11        0.52        0.30      1.41 o 
  -3   2  11       26.84       33.70      2.61 o 
  -2   2  11        2.48        0.00      1.23 o 
  -1   2  11      130.02      134.84      4.58 o 
   0   2  11        2.73        1.58      0.90 o 
   1   2  11       28.59       38.07      2.65 o 
   2   2  11       17.53       23.40      2.32 o 
   3   2  11        3.31        4.35      1.94 o 
   4   2  11      113.96      113.55      5.45 o 
   5   2  11        0.81        2.23      1.97 o 
   6   2  11       70.41       77.62      4.77 o 
  -7   3  11        0.08        2.65      2.65 o 
  -6   3  11       24.07       18.69      3.21 o 
  -5   3  11        0.05        2.94      1.84 o 
  -4   3  11       51.27       60.96      3.96 o 
  -3   3  11        1.40        0.76      1.43 o 
  -2   3  11       11.73       12.20      2.40 o 
  -1   3  11       22.52       26.03      2.54 o 
   0   3  11        0.29        0.30      0.98 o 
   1   3  11       76.96       82.97      4.33 o 
   2   3  11        1.67        1.74      1.79 o 
   3   3  11        6.77        9.99      2.26 o 
   4   3  11        0.40        0.40      2.04 o 
   5   3  11       15.88       18.72      2.95 o 
   6   3  11       10.71       13.11      2.53 o 
  -7   4  11        0.69        1.77      1.83 o 
  -6   4  11       17.49       26.72      3.00 o 
  -5   4  11        0.35        1.81      2.06 o 
  -4   4  11        0.87        1.32      1.47 o 
  -3   4  11        1.71        2.49      1.47 o 
  -2   4  11        4.20        0.34      2.24 o 
  -1   4  11       15.33       20.89      2.54 o 
   0   4  11        6.15        3.98      1.35 o 
   1   4  11        5.07        1.38      1.46 o 
   2   4  11        7.44        6.79      2.45 o 
   3   4  11        0.00        6.43      1.83 o 
   4   4  11       12.36       16.69      2.70 o 
   5   4  11        3.62        0.24      2.32 o 
  -5   5  11        6.27       10.86      2.15 o 
  -4   5  11        4.33        4.19      1.94 o 
  -3   5  11       11.46       14.68      2.34 o 
  -2   5  11       19.41       19.47      2.83 o 
  -1   5  11       11.38       12.63      2.46 o 
   0   5  11       25.00       23.03      2.29 o 
   1   5  11        0.97        2.36      2.42 o 
   2   5  11       19.10       19.19      3.28 o 
   3   5  11        0.67        2.17      2.25 o 
   4   5  11        8.24       12.20      2.44 o 
  -3   6  11        7.65        7.91      2.71 o 
  -2   6  11        0.12        0.25      1.99 o 
  -1   6  11       20.17       16.24      3.51 o 
   0   6  11        0.57        4.02      2.16 o 
   1   6  11        1.77        0.81      2.71 o 
   2   6  11        8.68       10.17      2.64 o 
  -8   0  12        5.92        8.16      2.07 o 
  -7   0  12       18.59       21.05      2.62 o 
  -6   0  12        0.32        1.44      1.33 o 
  -5   0  12       25.07       23.55      2.71 o 
  -4   0  12       15.06        8.62      1.83 o 
  -3   0  12       26.61       30.90      2.47 o 
  -2   0  12       14.01       12.38      1.85 o 
  -1   0  12      159.07      173.12      5.16 o 
   0   0  12       47.61       49.18      2.09 o 
   1   0  12       51.32       44.62      2.96 o 
   2   0  12       35.77       36.53      2.75 o 
   3   0  12        0.59        0.64      1.37 o 
   4   0  12       23.05       14.99      2.21 o 
   5   0  12        8.26        8.97      1.81 o 
   6   0  12       70.36       68.66      4.34 o 
   7   0  12        6.39        8.72      2.12 o 
  -8   1  12       11.76       19.01      2.83 o 
  -7   1  12        0.01        0.40      1.84 o 
  -6   1  12        2.93        2.06      1.84 o 
  -5   1  12       33.89       34.89      3.07 o 
  -4   1  12        1.81        0.59      1.49 o 
  -3   1  12      127.57      141.47      4.89 o 
  -2   1  12       29.25       28.72      2.33 o 
  -1   1  12      114.76      108.46      4.11 o 
   0   1  12      124.94      115.46      4.51 o 
   1   1  12        0.49        0.66      1.35 o 
   2   1  12      128.30      122.00      4.88 o 
   3   1  12       54.88       48.15      3.41 o 
   4   1  12       33.17       31.90      3.08 o 
   5   1  12       53.66       43.65      3.80 o 
   6   1  12        1.19        0.21      1.82 o 
  -8   2  12        1.52        1.08      2.11 o 
  -7   2  12        7.19        6.01      2.78 o 
  -6   2  12       19.21       28.44      3.00 o 
  -5   2  12        3.59        1.58      1.77 o 
  -4   2  12        3.33        3.77      1.59 o 
  -3   2  12        6.38        5.99      1.72 o 
  -2   2  12       10.17        8.34      1.88 o 
  -1   2  12       21.27       19.87      2.06 o 
   0   2  12        1.29        1.04      0.91 o 
   1   2  12        3.52        1.92      1.47 o 
   2   2  12        1.26        1.14      1.66 o 
   3   2  12       19.57       26.29      2.85 o 
   4   2  12       25.24       30.49      3.46 o 
   5   2  12       40.17       45.58      3.78 o 
   6   2  12       21.77       22.34      3.12 o 
  -7   3  12        0.59        2.99      1.60 o 
  -6   3  12        3.26        4.24      1.68 o 
  -5   3  12        0.16        0.00      1.71 o 
  -4   3  12        4.76        5.14      1.72 o 
  -3   3  12        0.00        1.43      1.54 o 
  -2   3  12       22.45       17.20      2.74 o 
  -1   3  12       15.18       17.26      2.24 o 
   0   3  12        5.62        4.27      1.30 o 
   1   3  12       24.73       30.86      2.79 o 
   2   3  12       70.67       73.42      4.41 o 
   3   3  12        0.11        3.19      1.73 o 
   4   3  12       11.20       10.57      2.50 o 
   5   3  12       29.01       27.39      3.46 o 
   6   3  12        8.98       13.46      2.69 o 
  -6   4  12        0.01        0.41      1.76 o 
  -5   4  12       17.19       13.93      2.77 o 
  -4   4  12        0.32        0.38      1.61 o 
  -3   4  12       13.08        9.85      2.19 o 
  -2   4  12        3.95        3.24      1.97 o 
  -1   4  12        0.23        1.49      1.68 o 
   0   4  12       30.70       31.77      2.31 o 
   1   4  12        0.76        3.11      1.87 o 
   2   4  12       13.36       13.67      2.88 o 
   3   4  12        1.39        2.28      2.28 o 
   4   4  12        0.74        2.30      2.30 o 
   5   4  12        3.16        5.57      2.41 o 
  -5   5  12        0.86        2.07      2.07 o 
  -4   5  12        0.16        0.63      1.96 o 
  -3   5  12       14.74       21.59      2.75 o 
  -2   5  12        0.38        0.00      1.72 o 
  -1   5  12       16.60       17.32      2.88 o 
   0   5  12        0.40        0.84      2.59 o 
   1   5  12        4.79        5.66      2.33 o 
   2   5  12        0.03        1.74      2.22 o 
   3   5  12        4.81        5.97      2.71 o 
   4   5  12        1.32        4.43      1.99 o 
  -3   6  12        0.60        1.13      1.83 o 
  -2   6  12       12.95       12.62      2.66 o 
  -1   6  12        4.14        1.27      2.80 o 
   0   6  12        7.25        4.97      2.61 o 
   1   6  12        2.39        5.05      2.65 o 
  -8   1  13        6.19        8.76      2.28 o 
  -7   1  13        0.05        1.22      1.74 o 
  -6   1  13        1.70        0.56      1.89 o 
  -5   1  13        0.37        4.85      1.45 o 
  -4   1  13        3.69        0.79      1.67 o 
  -3   1  13        3.33        3.28      1.49 o 
  -2   1  13        9.83       13.64      1.78 o 
  -1   1  13       44.78       38.11      2.75 o 
   0   1  13       21.95       17.54      1.84 o 
   1   1  13      302.49      299.48      7.35 o 
   2   1  13      319.73      303.80      7.89 o 
   3   1  13      153.63      168.38      6.23 o 
   4   1  13      224.03      236.22      7.66 o 
   5   1  13        2.08        5.14      2.15 o 
   6   1  13       19.21       17.50      2.97 o 
  -7   2  13        2.84        4.96      1.89 o 
  -6   2  13        3.86        3.49      1.96 o 
  -5   2  13        8.48        0.54      1.81 o 
  -4   2  13        1.69        0.81      1.51 o 
  -3   2  13       89.43        0.31      1.32 o 
  -2   2  13       39.16       32.07      2.71 o 
  -1   2  13       49.82       69.34      3.64 o 
   0   2  13       13.06       16.89      1.44 o 
   1   2  13       88.91       69.63      4.00 o 
   2   2  13       17.27       17.01      2.41 o 
   3   2  13      420.25      433.51      9.88 o 
   4   2  13       33.25       36.66      3.75 o 
   5   2  13      219.44        0.43      2.39 o 
   6   2  13        1.80        3.78      2.41 o 
  -7   3  13        3.14        0.62      1.97 o 
  -6   3  13        0.04        1.21      1.21 o 
  -5   3  13        9.10       10.95      2.05 o 
  -4   3  13        1.09        1.72      1.72 o 
  -3   3  13        2.28        1.99      1.63 o 
  -2   3  13        8.52        7.63      1.85 o 
  -1   3  13        2.52        3.81      1.51 o 
   0   3  13        5.04        3.52      1.30 o 
   1   3  13       19.16       18.59      2.75 o 
   2   3  13        0.49        0.20      1.81 o 
   3   3  13       13.14       20.90      2.71 o 
   4   3  13        7.33        3.06      2.37 o 
   5   3  13        3.35        2.60      2.60 o 
  -6   4  13        2.46        1.26      1.85 o 
  -5   4  13        4.49        5.25      1.95 o 
  -4   4  13        7.65        6.78      1.95 o 
  -3   4  13        0.24        2.26      1.53 o 
  -2   4  13        0.00        1.79      1.79 o 
  -1   4  13        2.62        0.19      1.67 o 
   0   4  13        2.66        5.40      1.30 o 
   1   4  13        0.03        0.43      1.98 o 
   2   4  13        3.56        5.69      2.03 o 
   3   4  13        0.67        1.40      1.99 o 
   4   4  13       17.84       21.33      3.49 o 
  -5   5  13        0.01        2.06      2.06 o 
  -4   5  13        3.27        1.89      2.18 o 
  -3   5  13        0.04        2.08      2.08 o 
  -2   5  13        5.41        7.61      2.05 o 
  -1   5  13        2.01        2.53      2.11 o 
   0   5  13        0.01        0.57      1.95 o 
   1   5  13        2.38        4.34      2.32 o 
   2   5  13        4.99        6.72      2.64 o 
   3   5  13       41.07       54.62      4.49 o 
  -2   6  13        0.89        0.24      2.22 o 
  -1   6  13       10.70       17.16      2.63 o 
   0   6  13        0.02        0.74      1.68 o 
  -8   0  14        0.99        1.59      1.66 o 
  -7   0  14        6.03        0.19      1.59 o 
  -6   0  14        4.03        0.95      2.02 o 
  -5   0  14        1.89        1.08      1.94 o 
  -4   0  14        3.44        2.57      1.82 o 
  -3   0  14      296.41      303.18      7.90 o 
  -2   0  14      181.65      184.76      6.03 o 
  -1   0  14     1688.89     1798.15     17.25 o 
   0   0  14      743.71      794.72     15.73 o 
   1   0  14     1082.86     1212.17     14.16 o 
   2   0  14      297.00      305.25      8.00 o 
   3   0  14       54.02       47.16      3.75 o 
   4   0  14        0.01        0.20      1.41 o 
   5   0  14        9.67        0.21      1.72 o 
   6   0  14       10.19        6.74      2.43 o 
  -7   1  14        1.74        3.91      1.68 o 
  -6   1  14        0.75        2.71      1.61 o 
  -5   1  14       37.20       45.63      3.57 o 
  -4   1  14        0.02        0.33      1.53 o 
  -3   1  14       36.61       34.47      2.89 o 
  -2   1  14       18.73       18.01      2.13 o 
  -1   1  14       37.94       39.11      2.93 o 
   0   1  14      110.60      106.80      3.24 o 
   1   1  14      333.16      322.53      7.97 o 
   2   1  14       89.25       85.88      4.51 o 
   3   1  14      254.21      274.41      8.00 o 
   4   1  14       18.93       19.98      2.90 o 
   5   1  14       35.40       35.53      3.66 o 
   6   1  14        3.71        6.71      2.06 o 
  -7   2  14        1.40        1.43      1.83 o 
  -6   2  14        5.93        0.59      1.94 o 
  -5   2  14        0.65        1.93      1.93 o 
  -4   2  14       27.35       30.25      2.86 o 
  -3   2  14        0.52        0.47      1.54 o 
  -2   2  14        4.66        5.53      1.63 o 
  -1   2  14        1.00        2.02      1.52 o 
   0   2  14      128.01      129.26      3.75 o 
   1   2  14       19.67       15.68      2.33 o 
   2   2  14       27.30       23.85      2.86 o 
   3   2  14       44.72       42.57      3.69 o 
   4   2  14       18.72       27.98      3.06 o 
   5   2  14       10.83        6.36      2.56 o 
  -7   3  14        0.22        2.71      1.26 o 
  -6   3  14        0.00        1.01      1.64 o 
  -5   3  14        3.71        5.74      2.19 o 
  -4   3  14        0.82        1.08      1.54 o 
  -3   3  14        0.94        0.00      1.58 o 
  -2   3  14       31.51       23.68      2.47 o 
  -1   3  14       40.14       45.12      3.38 o 
   0   3  14       68.01       68.42      3.11 o 
   1   3  14       85.28       74.82      4.76 o 
   2   3  14        9.05       12.52      2.56 o 
   3   3  14       11.25       10.49      2.50 o 
   4   3  14        8.17       12.24      2.85 o 
   5   3  14        2.68        2.06      2.30 o 
  -6   4  14        0.02        2.07      1.50 o 
  -5   4  14        0.43        1.75      1.75 o 
  -4   4  14        0.66        0.59      1.96 o 
  -3   4  14        0.03        1.79      1.79 o 
  -2   4  14        1.78        4.70      1.87 o 
  -1   4  14       26.86       27.27      3.17 o 
   0   4  14        6.29        2.36      1.75 o 
   1   4  14       76.15        1.16      2.02 o 
   2   4  14       12.85       14.25      2.86 o 
   3   4  14       29.14       32.94      3.82 o 
   4   4  14        7.61        5.84      2.66 o 
  -4   5  14        0.11        1.70      1.83 o 
  -3   5  14        0.34        0.00      2.10 o 
  -2   5  14        3.71        0.90      1.94 o 
  -1   5  14        5.14        6.87      2.65 o 
   0   5  14        3.04        3.09      1.71 o 
   1   5  14        0.43        0.52      2.45 o 
   2   5  14        0.08        3.72      1.99 o 
  -7   1  15        1.06        0.82      1.85 o 
  -6   1  15        0.01        0.98      1.57 o 
  -5   1  15       74.53       77.92      4.35 o 
  -4   1  15       84.12      103.71      4.82 o 
  -3   1  15      272.81      286.58      7.60 o 
  -2   1  15      210.16      238.96      6.87 o 
  -1   1  15      142.15      157.21      5.69 o 
   0   1  15        0.33        1.15      1.28 o 
   1   1  15        2.96        5.74      1.83 o 
   2   1  15      167.12      183.20      6.50 o 
   3   1  15        0.19        1.88      1.88 o 
   4   1  15       60.84       62.48      4.37 o 
   5   1  15        6.53        4.49      2.25 o 
  -7   2  15        4.00        3.25      2.10 o 
  -6   2  15       24.50       21.17      3.01 o 
  -5   2  15        0.94        1.11      1.80 o 
  -4   2  15       76.38       82.71      4.42 o 
  -3   2  15        4.26        1.01      1.78 o 
  -2   2  15       85.55       80.97      4.21 o 
  -1   2  15        1.40        0.84      1.40 o 
   0   2  15       26.20       23.03      2.03 o 
   1   2  15        0.46        2.58      1.45 o 
   2   2  15        4.35        1.75      2.15 o 
   3   2  15        0.59        0.42      1.85 o 
   4   2  15        9.19        6.96      2.56 o 
   5   2  15        0.36        0.90      2.14 o 
  -6   3  15        3.16        3.21      1.87 o 
  -5   3  15        1.22        0.39      1.69 o 
  -4   3  15        2.41        2.41      1.82 o 
  -3   3  15       27.10       25.43      2.62 o 
  -2   3  15       49.00       58.70      3.80 o 
  -1   3  15      166.78      165.47      6.41 o 
   0   3  15       25.13       20.02      2.59 o 
   1   3  15      201.61      219.92      7.47 o 
   2   3  15        0.03        1.08      1.91 o 
   3   3  15       37.06       38.91      4.00 o 
   4   3  15        0.07        0.25      1.73 o 
  -5   4  15        7.72        9.74      2.40 o 
  -4   4  15        3.79        1.41      2.04 o 
  -3   4  15       58.46       64.28      4.42 o 
  -2   4  15        0.05        0.00      1.72 o 
  -1   4  15       40.47       44.08      3.66 o 
   0   4  15       26.16       26.77      2.50 o 
   1   4  15        0.22        0.72      1.88 o 
   2   4  15       41.74       45.08      3.99 o 
   3   4  15        7.16        0.74      2.84 o 
  -3   5  15        0.69        0.65      1.96 o 
  -2   5  15       17.24       16.69      2.87 o 
  -1   5  15        1.77        0.73      2.41 o 
   0   5  15        0.51        1.55      1.55 o 
   1   5  15        0.68        0.54      2.74 o 
   2   5  15        1.24        2.18      2.70 o 
  -7   0  16       12.02       12.80      2.76 o 
  -6   0  16       23.97       30.46      3.10 o 
  -5   0  16       19.41        0.98      1.73 o 
  -4   0  16        1.00        1.31      2.03 o 
  -3   0  16       15.52       28.03      2.77 o 
  -2   0  16      340.19      404.28      9.43 o 
  -1   0  16       58.99       61.20      3.82 o 
   0   0  16      796.42      922.31      9.48 o 
   1   0  16      172.72      171.61      6.35 o 
   2   0  16      174.97      193.50      6.75 o 
   3   0  16       75.66       80.61      4.38 o 
   4   0  16        0.04        0.80      1.46 o 
   5   0  16        0.01        2.06      1.50 o 
  -7   1  16        3.04        6.51      1.81 o 
  -6   1  16        3.97        6.10      1.82 o 
  -5   1  16       50.39       52.33      4.05 o 
  -4   1  16        2.74        4.06      1.93 o 
  -3   1  16      248.13      277.32      7.71 o 
  -2   1  16       14.90       18.95      2.46 o 
  -1   1  16      210.78      219.73      6.81 o 
   0   1  16        0.02        0.45      3.25 o 
   1   1  16        9.44       11.67      2.15 o 
   2   1  16       13.39       14.43      2.50 o 
   3   1  16       18.43       20.10      2.64 o 
   4   1  16       11.67       17.66      2.37 o 
   5   1  16        9.39       11.00      2.20 o 
  -6   2  16       20.78       27.29      3.15 o 
  -5   2  16       14.09       12.99      2.62 o 
  -4   2  16       49.44       10.43      2.27 o 
  -3   2  16       15.93        0.88      2.00 o 
  -2   2  16        2.95        3.44      1.42 o 
  -1   2  16       86.34       79.56      4.53 o 
   0   2  16       10.78       12.09      1.70 o 
   1   2  16       11.96       15.58      2.62 o 
   2   2  16        0.22        0.63      1.79 o 
   3   2  16       10.19       16.17      2.67 o 
   4   2  16        9.49       10.92      2.56 o 
  -6   3  16        9.43        4.79      2.54 o 
  -5   3  16       19.48       19.67      3.11 o 
  -4   3  16        1.95        3.03      1.84 o 
  -3   3  16        0.29        0.55      1.69 o 
  -2   3  16        0.98        2.45      1.91 o 
  -1   3  16       25.64       27.45      3.19 o 
   0   3  16        0.23        0.93      2.91 o 
   1   3  16        4.04        1.10      2.25 o 
   2   3  16       14.16       12.55      2.56 o 
   3   3  16        3.85        2.57      2.38 o 
   4   3  16       11.15       12.11      2.62 o 
  -5   4  16        0.07        2.23      1.38 o 
  -4   4  16       14.32       13.77      2.65 o 
  -3   4  16        9.83        9.62      2.33 o 
  -2   4  16       42.63       47.72      3.85 o 
  -1   4  16       25.84       23.52      3.16 o 
   0   4  16       10.33        8.55      1.79 o 
   1   4  16        7.45        2.13      2.13 o 
   2   4  16        0.06        2.53      2.37 o 
   3   4  16        0.07        0.25      2.40 o 
  -2   5  16        0.43        2.07      2.07 o 
  -1   5  16        1.03        0.00      2.10 o 
   0   5  16       12.56       12.94      2.15 o 
  -6   1  17        8.09        7.30      2.28 o 
  -5   1  17       14.40       20.55      2.56 o 
  -4   1  17      127.41      143.35      5.91 o 
  -3   1  17        0.03        0.00      1.73 o 
  -2   1  17      175.18      199.96      6.76 o 
  -1   1  17       81.13       71.86      4.33 o 
   0   1  17       15.60       20.05      1.84 o 
   1   1  17       79.27       82.00      4.80 o 
   2   1  17        1.94        2.79      1.71 o 
   3   1  17        1.98        3.54      1.76 o 
   4   1  17        0.04        0.85      1.75 o 
  -6   2  17       12.75       18.03      2.59 o 
  -5   2  17      145.34      168.81      6.49 o 
  -4   2  17       20.42        2.08      2.08 o 
  -3   2  17      165.06      178.59      6.45 o 
  -2   2  17        0.78        2.89      1.75 o 
  -1   2  17        5.33        4.47      2.04 o 
   0   2  17       12.19        9.11      2.41 o 
   1   2  17       35.78       36.65      3.37 o 
   2   2  17       14.03       19.30      2.56 o 
   3   2  17       23.59       26.04      3.25 o 
   4   2  17        3.67        5.66      1.93 o 
  -5   3  17        0.30        3.13      1.64 o 
  -4   3  17       18.02       20.90      2.61 o 
  -3   3  17        5.63        3.68      2.02 o 
  -2   3  17        4.93        4.53      1.98 o 
  -1   3  17        2.64        2.06      1.71 o 
   0   3  17        3.06        3.18      2.49 o 
   1   3  17        0.36        0.44      1.55 o 
   2   3  17        0.97        2.84      1.82 o 
   3   3  17        0.60        0.25      2.20 o 
  -4   4  17        6.31        6.75      2.22 o 
  -3   4  17        0.12        1.93      1.93 o 
  -2   4  17        4.22        4.77      2.11 o 
  -1   4  17        5.01       12.79      2.59 o 
   0   4  17        6.86        7.59      1.42 o 
   1   4  17        3.52        1.52      2.49 o 
   2   4  17        3.51        0.78      2.49 o 
  -6   0  18       13.04       18.35      2.40 o 
  -5   0  18        2.28        3.84      2.05 o 
  -4   0  18        1.47        2.38      1.74 o 
  -3   0  18       48.44       58.87      3.98 o 
  -2   0  18        0.09        1.33      1.42 o 
  -1   0  18      118.76      134.83      5.86 o 
   0   0  18        6.78        3.48      1.77 o 
   1   0  18       39.63       38.84      3.37 o 
   2   0  18        8.66       13.27      2.28 o 
   3   0  18        2.84        1.83      1.83 o 
   4   0  18        4.14        6.99      1.72 o 
  -6   1  18        4.06        4.53      2.15 o 
  -5   1  18       10.37       13.89      2.62 o 
  -4   1  18       10.24       15.17      2.45 o 
  -3   1  18        1.95        1.82      1.72 o 
  -2   1  18        8.56        8.58      2.24 o 
  -1   1  18        1.67        2.96      1.80 o 
   0   1  18        0.00        0.33      1.72 o 
   1   1  18       14.81       14.90      2.94 o 
   2   1  18        7.47       14.86      2.53 o 
   3   1  18       20.30       28.35      3.09 o 
   4   1  18       10.43        9.10      2.20 o 
  -5   2  18        6.95        1.96      1.96 o 
  -4   2  18       22.11       27.23      3.03 o 
  -3   2  18       15.30       13.50      2.73 o 
  -2   2  18        1.10        2.66      1.63 o 
  -1   2  18        0.87        1.76      1.70 o 
   0   2  18        0.14        0.34      1.14 o 
   1   2  18        6.79        6.81      2.18 o 
   2   2  18        0.13        1.77      1.99 o 
   3   2  18        2.63        2.04      1.89 o 
  -5   3  18        5.66        8.42      2.04 o 
  -4   3  18        1.11        3.14      1.58 o 
  -3   3  18        8.19        2.99      1.49 o 
  -2   3  18        4.82        6.31      1.80 o 
  -1   3  18       10.08        3.81      1.47 o 
   0   3  18        7.64        7.08      1.53 o 
   1   3  18        0.14        0.93      2.13 o 
   2   3  18        4.40        6.26      2.32 o 
  -3   4  18        0.41        1.97      1.97 o 
  -2   4  18        2.62        3.77      2.10 o 
  -1   4  18        0.83        0.47      1.92 o 
   0   4  18        5.13        8.15      3.61 o 
   1   4  18        0.52        1.03      2.39 o 
  -5   1  19        3.91        5.84      2.17 o 
  -4   1  19        0.06        0.00      1.81 o 
  -3   1  19        9.65       19.67      2.51 o 
  -2   1  19       15.16       16.49      2.39 o 
  -1   1  19        9.67       14.85      2.68 o 
   0   1  19        5.37        3.78      1.48 o 
   1   1  19        4.46        3.09      1.91 o 
   2   1  19        8.86       13.77      2.49 o 
   3   1  19        0.08        0.43      1.71 o 
  -5   2  19        1.49        2.49      1.65 o 
  -4   2  19        6.00        3.65      1.89 o 
  -3   2  19        1.89        0.57      1.45 o 
  -2   2  19        0.19        2.76      1.38 o 
  -1   2  19        0.00        0.81      1.66 o 
   0   2  19       13.25       18.56      1.91 o 
   1   2  19       19.07       26.37      3.18 o 
   2   2  19       11.70       17.46      2.76 o 
   3   2  19       10.10       13.79      2.83 o 
  -4   3  19        0.22        2.38      1.45 o 
  -3   3  19        0.05        0.21      1.70 o 
  -2   3  19        5.37        5.03      2.36 o 
  -1   3  19        7.45        5.02      2.49 o 
   0   3  19        1.79        1.32      1.17 o 
   1   3  19        0.70        0.24      2.13 o 
  -5   0  20        0.11        3.06      1.63 o 
  -4   0  20        6.81       15.46      2.26 o 
  -3   0  20        7.08        6.05      2.27 o 
  -2   0  20        2.72        5.01      2.09 o 
  -1   0  20       14.47       17.86      2.35 o 
   0   0  20        0.17        0.31      1.19 o 
   1   0  20        0.16        0.20      1.64 o 
   2   0  20        6.83       12.12      2.12 o 
  -5   1  20        6.99        6.20      1.91 o 
  -4   1  20        0.29        1.35      1.69 o 
  -3   1  20        6.77        4.63      1.89 o 
  -2   1  20        0.90        0.19      1.72 o 
  -1   1  20        0.47        0.59      1.91 o 
   0   1  20        0.99        1.15      2.45 o 
   1   1  20        2.83        1.26      1.93 o 
   2   1  20        0.45        0.65      2.08 o 
  -4   2  20        3.56        3.87      1.80 o 
  -3   2  20        0.04        0.99      1.72 o 
  -2   2  20        0.64        0.19      1.58 o 
  -1   2  20        0.05        2.06      2.06 o 
   0   2  20        3.11        4.76      1.58 o 
   1   2  20        0.20        1.35      2.34 o 
   2   2  20        0.30        0.25      1.83 o 
  -3   3  20        1.72        4.29      2.03 o 
  -2   3  20        2.88        0.85      2.12 o 
  -1   3  20       12.67       18.88      2.94 o 
   0   3  20       19.43       28.85      2.41 o 
  -4   1  21        1.38        1.35      1.72 o 
  -3   1  21        2.10        2.95      2.12 o 
  -2   1  21        4.15        3.18      2.05 o 
  -1   1  21        1.05        2.43      1.92 o 
   0   1  21       19.82       23.67      2.20 o 
   1   1  21        0.55        1.48      2.27 o 
  -3   2  21        0.01        0.40      1.67 o 
  -2   2  21        2.44        4.49      1.92 o 
  -1   2  21        2.61        0.00      2.43 o 
   0   2  21       22.35       28.83      2.50 o 
  -2   0  22       13.84       21.31      2.87 o 
  -1   0  22       12.68       14.88      2.36 o 
   0   0  22        0.96        0.43      1.31 o 
  -2   1  22       20.78       27.17      3.09 o 
  -1   1  22        0.25        0.60      1.84 o 
                                                 
